# Supplementary material for: Acoustic difference in advertisement calls among two sympatric Boulenophrys species: A confirmatory case to acoustic niche hypothesis and morphological constraint hypothesis
Source: Ecol Evol. 2024 Apr 23;14(4):e11318. doi: 10.1002/ece3.11318 (PMC11036132; doi:10.1002/ece3.11318)
Supplement: Supplementary file 1 — Table S1. [file ECE3-14-e11318-s001.xls]

## Sheet: Sheet1
Species		Individuals analyzed	No. of calls analyzed	Call duration (ms)	Call interval (ms)	No. of pulses per call	No. of calls per call group	Dominant frequency (kHz)	Calling season	Elevation (m)	Temperature (℃)	source
B. acuta	√	1	33	136 ± 12 106-172	425 ± 92 335-747	/	8.250 ± 0.829 7-9	/	August	277	26.9	封开角蟾
B. angka
B. anlongensis	√	1	135	167 ± 0.02 129–211	57 ± 0.01 34–94	/	22.5 ± 4.4 14–26	2469 ± 197.47 2250–3000	May	1290	18.5	安龙角蟾
B. baishanzuensis	√	1	22	162.4 ± 5.7 151.0–170.0	936.8 ±349.0 682.0–1869.0	26.0 ± 2.4 23.0–30.0		3.36 ± 0.06 3.19–3.38	July	1537	21.5	百山祖角蟾
B. baolongensis
B. binchuanensis
B. binlingensis
B. boettgeri	√	3	76	54 ± 1	215 ± 21	/	25.33 ± 5.70	/	/	/	/	陈氏角蟾
B. brachykolos
B. caobangensis	√											A new species of Megophrys (Amphibia: Anura: Megophryidae) from Vietnam
B. caudoprocta
B. cheni	√	3	88	143 ± 8	953 ± 45	/	9.22 ± 2.35	/	July	1210	/	陈氏角蟾
B. chishuiensis	√	1	113	98 ± 10 70-120	56 ± 11 38-85	/	16.14 ± 1.95 14–20	5859 ± 118.02 5733–6064	May	460	24.5	赤水角蟾
B. congjiangensis	√	1	58	70 ± 60 50-90	167 ± 42 100-310	/	11.60 ± 2.07 9–14	/	July	730	25.3	从江角蟾
B. daiyunensis	√
B. daoji	√
B. daweimontis
B. dongguanensis	√
B. fanjingmontis
B. fansipanensis	√	3	60	42 34–49	204.4 180–290	11.6 10–14	22.8 1-41	3.8 3.6–4.7	June	2242-2764	15.3–18.3	Two new and potentially highly threatened Megophrys Horned frogs (Amphibia: Megophryidae) from Indochina’s highest mountains
B. fengshunensis	丰顺角蟾无文献
B. frigida	√	1	20	47 43–50	236.0 214–279	10.9 10–11	15.4 12–18	3.6 3.5–3.7	September	2668	16	A new potentially Endangered species of Megophrys (Amphibia: Megophryidae) from Mount Ky Quan San, north-west Vietnam
B. hengshanensis	√	1	135	100±6.8 87–123	168±48.7 95–492	18±1.6 14–24	22.5±2.9 20–28	2.7±0.1 2.5–2.8	June	450	/
B. hoanglienensis	√	1	20	102.9 96–108	274.2 178–565	18.7 12–22	17 11-21	3.0 2.8–3.0	June	1898	18.5	Two new and potentially highly threatened Megophrys Horned frogs (Amphibia: Megophryidae) from Indochina’s highest mountains
B. hungtai	揭阳角蟾无文献
B. insularis	南澳岛角蟾，无鸣声
B. jiangi	√	1	90	240 ± 50 170-370	140 ± 50 70-230	/	9 ± 1.5 7-11	5.84 ± 0.11 5.7-6.0	July	1521	19.5
B. jingdongensis	√	1	17	132.7 117–147	113.0 102.0–127.0	Indistinct pulsation	17	2.5 2.4–2.6	June	1923	18.5
B. jinggangensis	√	3	420	77 ± 1	127 ± 3	/	26.08 ± 3.73	/	/	/	/	陈氏角蟾
B. jiulianensis	√
B. kuatunensis		2	45	208 ± 3	970 ± 21	/	11.25 ± 5.92	/	/	/	/	陈氏角蟾，百山祖角蟾
B. leishanensis	√	9	752	107.47 ± 15.82 47.90–133.80	392.10 ± 101.21 227.83–961.29	15.00 ± 3.00 7.00–23.00	13.67 ± 4.29 4–22	3.73 ± 0.29 3.45-4.13	June-July	1790	15-28
B. liboensis	√
B. lini	√	6	164	106 ± 1	225 ± 6	/	10.17 ± 0.79	/	September	1369	/	陈氏角蟾
B. lishuiensis	√
B. lushuiensis	√
B. minor
B. mirabilis	√
B. mufumontana	√
B. nankunensis	√
B. nanlingensis	√	1	138	169.3±18.3 73.5–196.8	584.5±206.9 295.9–1313.1	21.7±1.7 14–28	7.7±1.9 4–11	3.45±0.24 2.41–4.31	November	1220	12.3
B. obesa	√
B. ombrophila	√	2	/	460 ± 100 340-530	1290 ± 990 1100-1400	/	1——5	2.16 ± 0.31 4.84-4.89	May	1242	20
B. omeimontis
B. palpebralespinosa
B. puningensis	普宁角蟾无文献
B. qianbeiensis	√	1	135	167 ± 0.02 129–211	57 ± 0.01 34–94	/	22.5 ± 4.4 14–26	2469 ± 197.47 2250–3000	June	1500	20.5
B. rubrimera	√	3	60	73.3 62–85	221.3 190–261	23.05 19–25	38.7 16–51	3.3 3.2–3.4	June	1714	21.0–22.9
B. sangzhiensis	√	1	/	120.3 ± 8.73 107–155	95.6 ± 13.89 72–132	/	38	11795 ± 670.58 10380–13200	June	/	18.5
B. sanmingensis	√
B. shimentaina	√	4	96	85 ± 8 64–101	67 ± 14 44–121	/	3.8 ± 0.4 3–4	4.90 ± 0.12 4.69-5.16	April	370	18-20
B. shuichengensis	√
B. shunhuangensis		1	40	109.6±9.3 97–129	287.2±54.9 210–359	17.2±2.03 14–20	/	3.79–3.88	September	882	16.4
B. spinata	√	5	669	112.37 ± 13.06 72.5–136.9	143.56 ± 36.26 98.72–638.01	24.00 ± 1.50 16.00–31.00	41.81 ± 5.59 30–48	2926.2 ± 297.24 2756.25–3445.31	July	1790	24-28
B. tongboensis	√
B. tuberogranulata	√
B. wugongensis	√
B. wuliangshanensis
B. wushanensis
B. xiangnanensis	√	1	98	151 ± 12 113–177	240 ± 95 148–631	/	24.5 ± 4.7 17–29	3.03 ± 0.12 2.81-3.19	June	1360	16
B. xianjuensis	√	1	290	100 ± 50 60-900	130 ± 50 70-880	/	49.33 ± 14.50 22–62	6.40 ± 0.47 5.52-6.84	May	350	24.5
B. xuefengmontis	√
B. yangmingensis	√	1	160	75 ± 5 64–94	160 ± 31 120–366	/	31.6 ± 9.0 22–46	3.42 ± 0.08 3.38-3.56	June	1360	16
B. yaoshanensis
B. yingdeensis
B. yunkaiensis

## Sheet: Sheet2
Table S1. Summary of male advertisement call parameters for species of Boulenophrys.
Species	Individuals analyzed	No. of calls analyzed	Call duration (ms)	Call interval (ms)	No. of pulses per call	No. of calls per call group	Dominant frequency (kHz)	Calling season	Elevation (m)	Temperature (℃)	source
B. acuta	1	33	136.0 ± 12.0 106.0–172.0	425.0 ± 92.0 335.0–747.0	/	8.3 ± 0.8 7–9	/	August	277	26.9	Li et al., 2014
B. anlongensis	1	135	167.0 ± 0.02 129.0–211.0	57.0 ± 0.01 34.0–94.0	/	22.5 ± 4.4 14–26	2.47 ± 0.20 2.25–3.00	May	1290	18.5	Li et al., 2020
B. baishanzuensis	1	22	162.4 ± 5.7 151.0–170.0	936.8 ±349.0 682.0–1869.0	26.0 ± 2.4 23–30	/	3.36 ± 0.06 3.19–3.38	July	1537	21.5	Wu et al., 2020
B. boettgeri	3	76	54.0 ± 1.0	215.0 ± 21.0	/	25.3 ± 5.7	/	/	/	/	Wang et al., 2014
B. cheni	3	88	143.0 ± 8.0	953.0 ± 45.0	/	9.2 ± 2.4	/	July	1210	/	Wang et al., 2014
B. chishuiensis	1	113	98.0 ± 10.0 70.0–120.0	56.0 ± 11.0 38.0–85.0	/	16.1 ± 2.0 14–20	5.86 ± 0.12 5.73–6.06	May	460	24.5	Xu et al., 2020
B. congjiangensis	1	58	70.0 ± 60.0 50.0–90.0	167.0 ± 42.0 100.0–310.0	/	11.60 ± 2.07 9–14	/	July	730	25.3	Luo et al., 2021
B. fansipanensis	3	60	42.0 34.0–49.0	204.4 180.0–290.0	11.6 10–14	22.8 1–41	3.80 3.60–4.70	June	2242–2764	15.3–18.3	Tapley et al., 2018
B. frigida	1	20	47.0 43.0–50.0	236.0 214.0–279.0	10.9 10–11	15.4 12–18	3.60 3.50–3.70	September	2668	16	Tapley et al., 2020
B. hengshanensis	1	135	100.0 ± 6.8 87.0–123.0	168.0 ± 48.7 95.0–492.0	18 ± 1.6 14–24	22.5 ± 2.9 20–28	2.70 ± 0.10 2.50–2.80	June	450	/	Qian et al., 2023
B. hoanglienensis	1	20	102.9 96.0–108.0	274.2 178.0–565.0	18.7 12–22	17.0 11–21	3.00 2.80–3.00	June	1898	18.5	Tapley et al., 2018
B. huangshanensis	5	168	100.0 ± 20.0	180.0 ± 40.0	/	/	3.31 ± 0.22	July, August	563	17.0–22.0	Xiong et al., 2015
B. jiangi	1	90	240.0 ± 50.0 170.0–370.0	140.0 ± 50.0 70.0–230.0	/	9.0 ± 1.5 7–11	5.84 ± 0.11 5.70–6.00	July	1521	19.5	Liu et al., 2020
B. jingdongensis	1	17	132.7 117.0–147.0	113.0 102.0–127.0	Indistinct pulsation	17	2.50 2.40–2.60	June	1923	18.5	Cutajar et al., 2020
B. jinggangensis	3	420	77.0 ± 1.0	127.0 ± 3.0	/	26.1 ± 3.7	/	/	/	/	Wang et al., 2014
B. kuatunensis	2	45	208.0 ± 3.0	970.0 ± 21.0	/	11.3 ± 5.9	/	/	/	/	Wang et al., 2014
B. leishanensis	9	752	107.5 ± 15.8 47.9–133.8	392.1 ± 101.2 227.8–961.3	15.0 ± 3.0 7–23	13.7 ± 4.3 4–22	3.73 ± 0.29 3.45–4.13	June, July	1790	15.0–28.0	This study
B. lini	6	164	106.0 ± 1.0	225.0 ± 6.0	/	10.2 ± 0.8	/	September	1369	/	Wang et al., 2014
B. nanlingensis	1	138	169.3 ± 18.3 73.5–196.8	584.5 ± 206.9 295.9–1313.1	21.7 ± 1.7 14–28	7.7 ± 1.9 4–11	3.45 ± 0.24 2.41–4.31	November	1220	12.3	Qian et al., 2023
B. ombrophila	2	/	460.0 ± 100.0 340.0–530.0	1290.0 ± 990.0 1100.0–1400.0	/	1–5	3.54 ± 0.04 3.51–3.56	May	1242	20	Messenger et al., 2019
B. qianbeiensis	1	135	167.0 ± 0.02 129.0–211.0	57.0 ± 0.01 34.0–94.0	/	22.5 ± 4.4 14–26	2.47 ± 0.20 2.25–3.00	June	1500	20.5	Su et al., 2020
B. rubrimera	3	60	73.3 62.0–85.0	221.3 190.0–261.0	23.1 19–25	38.7 16–51	3.30 3.20–3.40	June	1714	21.0–22.9	Tapley et al., 2017
B. sangzhiensis	1	/	120.3 ± 8.7 107.0–155.0	95.6 ± 13.9 72.0–132.0	/	38	11.80 ± 0.67 10.38–13.20	June	/	18.5	Su et al., 2020
B. shimentaina	4	96	85.0 ± 8.0 64.0–101.0	67.0 ± 14.0 44.0–121.0	/	3.8 ± 0.4 3–4	4.90 ± 0.12 4.69–5.16	April	370	18.0–20.0	Lyu et al., 2020
B. shunhuangensis	1	40	109.6 ± 9.3 97.0–129.0	287.2 ± 54.9 210.0–359.0	17.2 ± 2.0 14–20	/	3.79–3.88	September	882	16.4	Wang et al., 2019
B. spinata	5	669	112.4 ± 13.1 72.5–136.9	143.6 ± 36.3 98.7–638.0	24.0 ± 1.5 16–31	41.8 ± 5.6 30–48	2.93 ± 0.30 2.76–3.45	July	1790	24.0–28.0	This study
B. xiangnanensis	1	98	151.0 ± 12.0 113.0–177.0	240.0 ± 95.0 148.0–631.0	/	24.5 ± 4.7 17–29	3.03 ± 0.12 2.81–3.19	June	1360	16	Lyu et al., 2020
B. xianjuensis	1	290	100.0 ± 50.0 60.0–900.0	130.0 ± 50.0 70.0–880.0	/	49.3 ± 14.5 22–62	6.40 ± 0.47 5.52–6.84	May	350	24.5	Wang et al., 2020
B. yangmingensis	1	160	75.0 ± 5.0 64.0–94.0	160.0 ± 31.0 120.0–366.0	/	31.6 ± 9.0 22–46	3.42 ± 0.08 3.38–3.56	June	1360	16	Lyu et al., 2020
References
Cutajar, T., Rowley, J. J. L., Nguyen, L. T., Nguyen, C. T., Portway, C., Harding, L., Luong, H. V., Tapley, B. (2020). The advertisement call of Megophrys jingdongensis Fei and Ye, 1983 and a new record from Lai Chau Province, Northeast Vietnam. Herpetology Notes, 13, 139–143.
Li, S. Z., Lu, N. N., Liu, J., Wang, B. (2020). Description of a new Megophrys Kuhl & Van Hasselt, 1822 (Anura, Megophryidae) from Guizhou Province, China. ZooKeys, 986, 101–126.
Li, Y. L., Jin, M. J., Zhao, J., Liu, Z. Y., Wang, Y. Y., Pang, H. (2014). Description of two new species of the genus Megophrys (Amphibia: Anura: Megophryidae) from Heishiding Nature Reserve, Fengkai, Guangdong, China, based on molecular and morphological data. Zootaxa, 3795 (4), 449–471.
Liu, J., Li, S. Z., Wei, G., Xu, N., Cheng, Y. L., Wang, B., Wu, J. (2020). A New Species of the Asian Toad Genus Megophrys sensu lato (Anura: Megophryidae) from Guizhou Province, China. Asian Herpetological Research, 11(1), 1–18.
Luo, T., Wang, Y. L., Wang, S. W., Lu, X. L., Wang, W. F., Deng, H. Q., Zhou, J. (2021). A species of the genus Panophrys (Anura, Megophryidae) from southeastern Guizhou Province, China. ZooKeys, 1047, 27–60.
Lyu, Z. T., Li, Y. Q., Zeng, Z. C., Zhao, J., Liu, Z. Y., Guo, G. X., Wang, Y. Y. (2020). Four new species of Asian horned toads (Anura, Megophryidae, Megophrys) from southern China. ZooKeys, 942, 105–140.
Messenger, K. R., Dahn, H. A., Liang, Y. R., Xie, P., Wang, Y., Lu, C. H. (2019). A new species of the genus Megophrys Gunther, 1864 (Amphibia: Anura: Megophryidae) from Mount Wuyi, China. Zootaxa, 4554 (2), 561–583.
Qian, T. Y., Deng, G. X., Li, Y. H., Yang, D. D. (2023a). Description of the advertisement call of Boulenophrys nanlingensis (Anura, Megophryidae), with a case of individual identification using its dorsum pattern. Herpetozoa, 36, 123–128.
Qian, T. Y., Hu, K., Mo, X. Y., Gao, Z. W., Zhang, N., Yang, D. D. (2023b). A new species of Boulenophrys from central Hunan Province, China (Anura: Megophryidae). Vertebrate Zoology, 73, 915–930.
Su, H. J., Shi, S. C., Wu, Y. Q., Li, G. R., Yao, X. G., Wang, B., Li, S. Z. (2020). Description of a new horned toad of Megophrys Kuhl & Van Hasselt, 1822 (Anura, Megophryidae) from southwest China. ZooKeys, 974, 131–159.
Tapley, B., Cutajar, T., Mahony, S., Nguyen, C. T., Dau, V. Q., Luong, A. M., Le, D. R., Nguyen, T. T., Nguyen, T. Q., Portway, C., Luong, H. V., Rowley, J. J. L. (2018). Two new and potentially highly threatened Megophrys Horned frogs (Amphibia: Megophryidae) from Indochina’s highest mountains. Zootaxa, 4508 (3), 301–333.
Tapley, B., Cutajar, T., Mahony, S., Nguyen, C. T., Dau, V. Q., Nguyen, T. T., Luong, H. V., Rowley, J. J. L. (2017). The Vietnamese population of Megophrys kuatunensis (Amphibia: Megophryidae) represents a new species of Asian horned frog from Vietnam and southern China. Zootaxa, 4344 (3), 465–492.
Tapley, B., Cutajar, T., Nguyen, L. T., Portway, C., Mahony, S., Nguyen, C. T., Harding, L., Luong, H. V., Rowley, J. J. L. (2020). A new potentially Endangered species of Megophrys (Amphibia: Megophryidae) from Mount Ky Quan San, north-west Vietnam. Journal of Natural History, 54, 2543–2575.
Wang, B., Wu, Y. Q., Peng, J. W., Shi, S. C., Lu, N. N., Wu, J. (2020). A new Megophrys Kuhl & Van Hasselt (Amphibia, Megophryidae) from southeastern China. ZooKeys, 904, 35–62.
Wang, L., Deng, X. J., Liu, Y., Wu, Q. Q., Liu, Z. (2019). A new species of the genus Megophrys (Amphibia: Anura: Megophryidae) from Hunan, China. Zootaxa, 4695, 301–330.
Wang, Y. Y., Zhao, J., Yang, J. H., Zhou, Z. X., Chen, G. L., Liu, Y. (2014). Morphology, Molecular Genetics, and Bioacoustics Support Two New Sympatric Xenophrys Toads (Amphibia: Anura: Megophryidae) in Southeast China. PLoS One, 11 (7), e0159003.
Wu, Y. Q., Li, S. Z., Liu, W., Wang, B., Wu, J. (2020). Description of a new horned toad of Megophrys Kuhl & Van Hasselt, 1822 (Amphibia, Megophryidae) from Zhejiang Province, China. ZooKeys, 1005, 73–102.
Xiong, R. C., Matsui, M., Nishikawa, K., Jiang, J. P. (2015). Advertisement Calls of Two Horned Frogs, Megophrys kuatunensis and M. huangshanensis, from China (Anura, Megophryidae). Current Herpetology, 34(1), 51–59.
Xu, N., Li, S. Z., Liu, J., Wei, G., Wang, B. (2020). A new species of the horned toad Megophrys Kuhl & Van Hasselt, 1822 (Anura, Megophryidae) from southwest China. ZooKeys, 943, 119–144.

## Sheet: Sheet3
Cutajar, T., Rowley, J. J. L., Nguyen, L. T., Nguyen, C. T., Portway, C., Harding, L., Luong, H. V., Tapley, B. (2020). The advertisement call of Megophrys jingdongensis Fei and Ye, 1983 and a new record from Lai Chau Province, Northeast Vietnam. Herpetology Notes, 13, 139–143.
Li, S. Z., Lu, N. N., Liu, J., Wang, B. (2020). Description of a new Megophrys Kuhl & Van Hasselt, 1822 (Anura, Megophryidae) from Guizhou Province, China. ZooKeys, 986, 101–126.
Li, Y. L., Jin, M. J., Zhao, J., Liu, Z. Y., Wang, Y. Y., Pang, H. (2014). Description of two new species of the genus Megophrys (Amphibia: Anura: Megophryidae) from Heishiding Nature Reserve, Fengkai, Guangdong, China, based on molecular and morphological data. Zootaxa, 3795 (4), 449–471.
Liu, J., Li, S. Z., Wei, G., Xu, N., Cheng, Y. L., Wang, B., Wu, J. (2020). A New Species of the Asian Toad Genus Megophrys sensu lato (Anura: Megophryidae) from Guizhou Province, China. Asian Herpetological Research, 11(1), 1–18.
Luo, T., Wang, Y. L., Wang, S. W., Lu, X. L., Wang, W. F., Deng, H. Q., Zhou, J. (2021). A species of the genus Panophrys (Anura, Megophryidae) from southeastern Guizhou Province, China. ZooKeys, 1047, 27–60.
Lyu, Z. T., Li, Y. Q., Zeng, Z. C., Zhao, J., Liu, Z. Y., Guo, G. X., Wang, Y. Y. (2020). Four new species of Asian horned toads (Anura, Megophryidae, Megophrys) from southern China. ZooKeys, 942, 105–140.
Messenger, K. R., Dahn, H. A., Liang, Y. R., Xie, P., Wang, Y., Lu, C. H. (2019). A new species of the genus Megophrys Gunther, 1864 (Amphibia: Anura: Megophryidae) from Mount Wuyi, China. Zootaxa, 4554 (2), 561–583.
Qian, T. Y., Deng, G. X., Li, Y. H., Yang, D. D. (2023a). Description of the advertisement call of Boulenophrys nanlingensis (Anura, Megophryidae), with a case of individual identification using its dorsum pattern. Herpetozoa, 36, 123–128.
Qian, T. Y., Hu, K., Mo, X. Y., Gao, Z. W., Zhang, N., Yang, D. D. (2023b). A new species of Boulenophrys from central Hunan Province, China (Anura: Megophryidae). Vertebrate Zoology, 73, 915–930.
Su, H. J., Shi, S. C., Wu, Y. Q., Li, G. R., Yao, X. G., Wang, B., Li, S. Z. (2020). Description of a new horned toad of Megophrys Kuhl & Van Hasselt, 1822 (Anura, Megophryidae) from southwest China. ZooKeys, 974, 131–159.
Tapley, B., Cutajar, T., Mahony, S., Nguyen, C. T., Dau, V. Q., Luong, A. M., Le, D. R., Nguyen, T. T., Nguyen, T. Q., Portway, C., Luong, H. V., Rowley, J. J. L. (2018). Two new and potentially highly threatened Megophrys Horned frogs (Amphibia: Megophryidae) from Indochina’s highest mountains. Zootaxa, 4508 (3), 301–333.
Tapley, B., Cutajar, T., Mahony, S., Nguyen, C. T., Dau, V. Q., Nguyen, T. T., Luong, H. V., Rowley, J. J. L. (2017). The Vietnamese population of Megophrys kuatunensis (Amphibia: Megophryidae) represents a new species of Asian horned frog from Vietnam and southern China. Zootaxa 4344: 465–492.
Tapley, B., Cutajar, T., Nguyen, L. T., Portway, C., Mahony, S., Nguyen, C. T., Harding, L., Luong, H. V., Rowley, J. J. L. (2020). A new potentially Endangered species of Megophrys (Amphibia: Megophryidae) from Mount Ky Quan San, north-west Vietnam. Journal of Natural History, 54, 2543–2575.
Wang, B., Wu, Y. Q., Peng, J. W., Shi, S. C., Lu, N. N., Wu, J. (2020). A new Megophrys Kuhl & Van Hasselt (Amphibia, Megophryidae) from southeastern China. ZooKeys, 904, 35–62.
Wang, L., Deng, X. J., Liu, Y., Wu, Q. Q., Liu, Z. (2019). A new species of the genus Megophrys (Amphibia: Anura: Megophryidae) from Hunan, China. Zootaxa, 4695, 301–330.
Wang, Y. Y., Zhao, J., Yang, J. H., Zhou, Z. X., Chen, G. L., Liu, Y. (2014). Morphology, Molecular Genetics, and Bioacoustics Support Two New Sympatric Xenophrys Toads (Amphibia: Anura: Megophryidae) in Southeast China. PLoS One, 11 (7), e0159003.
Wu, Y. Q., Li, S. Z., Liu, W., Wang, B., Wu, J. (2020). Description of a new horned toad of Megophrys Kuhl & Van Hasselt, 1822 (Amphibia, Megophryidae) from Zhejiang Province, China. ZooKeys, 1005, 73–102.
Xiong, R. C., Matsui, M., Nishikawa, K., Jiang, J. P. (2015). Advertisement Calls of Two Horned Frogs, Megophrys kuatunensis and M. huangshanensis, from China (Anura, Megophryidae). Current Herpetology, 34(1), 51–59.
Xu, N., Li, S. Z., Liu, J., Wei, G., Wang, B. (2020). A new species of the horned toad Megophrys Kuhl & Van Hasselt, 1822 (Anura, Megophryidae) from southwest China. ZooKeys, 943, 119–144.
